# Supplementary material for: EZH2-miRNA Positive Feedback Promotes Tumor Growth in Ovarian Cancer
Source: Front Oncol. 2021 Feb 25;10:608393. doi: 10.3389/fonc.2020.608393 (PMC7947696; doi:10.3389/fonc.2020.608393)
Supplement: Supplementary file 8 [file Table_1.xlsx]

## Sheet: overlapping miRNA
miRNA	Species (miRNA)	Target Gene
hsa-let-7a-5p	Homo sapiens	EZH2
hsa-let-7b-5p	Homo sapiens	EZH2
hsa-let-7c-5p	Homo sapiens	EZH2
hsa-let-7e-5p	Homo sapiens	EZH2
hsa-miR-101-3p	Homo sapiens	EZH2
hsa-miR-124-3p	Homo sapiens	EZH2
hsa-miR-137	Homo sapiens	EZH2
hsa-miR-138-5p	Homo sapiens	EZH2
hsa-miR-144-3p	Homo sapiens	EZH2
hsa-miR-200a-3p	Homo sapiens	EZH2
hsa-miR-217	Homo sapiens	EZH2
hsa-miR-25-3p	Homo sapiens	EZH2
hsa-miR-26a-5p	Homo sapiens	EZH2
hsa-miR-26b-5p	Homo sapiens	EZH2
hsa-miR-27a-3p	Homo sapiens	EZH2
hsa-miR-3150b-3p	Homo sapiens	EZH2
hsa-miR-4784	Homo sapiens	EZH2
hsa-miR-498	Homo sapiens	EZH2
hsa-miR-708-5p	Homo sapiens	EZH2
hsa-miR-92b-3p	Homo sapiens	EZH2
hsa-miR-93-5p	Homo sapiens	EZH2
hsa-miR-98-5p	Homo sapiens	EZH2

## Sheet: ENCORI
miRNAname	geneID	geneName
hsa-let-7a-5p	ENSG00000106462	EZH2
hsa-let-7b-5p	ENSG00000106462	EZH2
hsa-let-7c-5p	ENSG00000106462	EZH2
hsa-let-7d-5p	ENSG00000106462	EZH2
hsa-let-7e-5p	ENSG00000106462	EZH2
hsa-let-7f-5p	ENSG00000106462	EZH2
hsa-miR-17-5p	ENSG00000106462	EZH2
hsa-miR-20a-5p	ENSG00000106462	EZH2
hsa-miR-25-3p	ENSG00000106462	EZH2
hsa-miR-26a-5p	ENSG00000106462	EZH2
hsa-miR-26a-5p	ENSG00000106462	EZH2
hsa-miR-26b-5p	ENSG00000106462	EZH2
hsa-miR-26b-5p	ENSG00000106462	EZH2
hsa-miR-27a-3p	ENSG00000106462	EZH2
hsa-miR-27a-3p	ENSG00000106462	EZH2
hsa-miR-27a-3p	ENSG00000106462	EZH2
hsa-miR-28-5p	ENSG00000106462	EZH2
hsa-miR-28-5p	ENSG00000106462	EZH2
hsa-miR-29a-3p	ENSG00000106462	EZH2
hsa-miR-32-5p	ENSG00000106462	EZH2
hsa-miR-33a-5p	ENSG00000106462	EZH2
hsa-miR-92a-3p	ENSG00000106462	EZH2
hsa-miR-93-5p	ENSG00000106462	EZH2
hsa-miR-98-5p	ENSG00000106462	EZH2
hsa-miR-101-3p	ENSG00000106462	EZH2
hsa-miR-101-3p	ENSG00000106462	EZH2
hsa-miR-101-3p	ENSG00000106462	EZH2
hsa-miR-101-3p	ENSG00000106462	EZH2
hsa-miR-29b-3p	ENSG00000106462	EZH2
hsa-miR-106a-5p	ENSG00000106462	EZH2
hsa-miR-183-5p	ENSG00000106462	EZH2
hsa-miR-183-5p	ENSG00000106462	EZH2
hsa-miR-217	ENSG00000106462	EZH2
hsa-miR-217	ENSG00000106462	EZH2
hsa-miR-217	ENSG00000106462	EZH2
hsa-let-7g-5p	ENSG00000106462	EZH2
hsa-let-7i-5p	ENSG00000106462	EZH2
hsa-miR-27b-3p	ENSG00000106462	EZH2
hsa-miR-27b-3p	ENSG00000106462	EZH2
hsa-miR-27b-3p	ENSG00000106462	EZH2
hsa-miR-124-3p	ENSG00000106462	EZH2
hsa-miR-124-3p	ENSG00000106462	EZH2
hsa-miR-128-3p	ENSG00000106462	EZH2
hsa-miR-128-3p	ENSG00000106462	EZH2
hsa-miR-128-3p	ENSG00000106462	EZH2
hsa-miR-133a-3p	ENSG00000106462	EZH2
hsa-miR-133a-3p	ENSG00000106462	EZH2
hsa-miR-137	ENSG00000106462	EZH2
hsa-miR-138-5p	ENSG00000106462	EZH2
hsa-miR-141-3p	ENSG00000106462	EZH2
hsa-miR-143-3p	ENSG00000106462	EZH2
hsa-miR-143-3p	ENSG00000106462	EZH2
hsa-miR-144-3p	ENSG00000106462	EZH2
hsa-miR-144-3p	ENSG00000106462	EZH2
hsa-miR-144-3p	ENSG00000106462	EZH2
hsa-miR-144-3p	ENSG00000106462	EZH2
hsa-miR-153-3p	ENSG00000106462	EZH2
hsa-miR-126-5p	ENSG00000106462	EZH2
hsa-miR-126-5p	ENSG00000106462	EZH2
hsa-miR-126-5p	ENSG00000106462	EZH2
hsa-miR-126-5p	ENSG00000106462	EZH2
hsa-miR-126-5p	ENSG00000106462	EZH2
hsa-miR-186-5p	ENSG00000106462	EZH2
hsa-miR-106b-5p	ENSG00000106462	EZH2
hsa-miR-29c-3p	ENSG00000106462	EZH2
hsa-miR-200a-3p	ENSG00000106462	EZH2
hsa-miR-302a-3p	ENSG00000106462	EZH2
hsa-miR-34b-5p	ENSG00000106462	EZH2
hsa-miR-361-5p	ENSG00000106462	EZH2
hsa-miR-363-3p	ENSG00000106462	EZH2
hsa-miR-302b-3p	ENSG00000106462	EZH2
hsa-miR-302c-3p	ENSG00000106462	EZH2
hsa-miR-302d-3p	ENSG00000106462	EZH2
hsa-miR-367-3p	ENSG00000106462	EZH2
hsa-miR-372-3p	ENSG00000106462	EZH2
hsa-miR-373-3p	ENSG00000106462	EZH2
hsa-miR-376a-3p	ENSG00000106462	EZH2
hsa-miR-382-5p	ENSG00000106462	EZH2
hsa-miR-382-5p	ENSG00000106462	EZH2
hsa-miR-323a-3p	ENSG00000106462	EZH2
hsa-miR-133b	ENSG00000106462	EZH2
hsa-miR-133b	ENSG00000106462	EZH2
hsa-miR-20b-5p	ENSG00000106462	EZH2
hsa-miR-448	ENSG00000106462	EZH2
hsa-miR-376b-3p	ENSG00000106462	EZH2
hsa-miR-485-3p	ENSG00000106462	EZH2
hsa-miR-498	ENSG00000106462	EZH2
hsa-miR-498	ENSG00000106462	EZH2
hsa-miR-520e	ENSG00000106462	EZH2
hsa-miR-519c-3p	ENSG00000106462	EZH2
hsa-miR-520a-3p	ENSG00000106462	EZH2
hsa-miR-526b-5p	ENSG00000106462	EZH2
hsa-miR-526b-5p	ENSG00000106462	EZH2
hsa-miR-519b-3p	ENSG00000106462	EZH2
hsa-miR-520b	ENSG00000106462	EZH2
hsa-miR-520c-3p	ENSG00000106462	EZH2
hsa-miR-524-5p	ENSG00000106462	EZH2
hsa-miR-519d-3p	ENSG00000106462	EZH2
hsa-miR-520d-5p	ENSG00000106462	EZH2
hsa-miR-520d-3p	ENSG00000106462	EZH2
hsa-miR-520g-3p	ENSG00000106462	EZH2
hsa-miR-520h	ENSG00000106462	EZH2
hsa-miR-519a-3p	ENSG00000106462	EZH2
hsa-miR-513a-5p	ENSG00000106462	EZH2
hsa-miR-513a-5p	ENSG00000106462	EZH2
hsa-miR-506-3p	ENSG00000106462	EZH2
hsa-miR-506-3p	ENSG00000106462	EZH2
hsa-miR-514a-3p	ENSG00000106462	EZH2
hsa-miR-514a-3p	ENSG00000106462	EZH2
hsa-miR-92b-3p	ENSG00000106462	EZH2
hsa-miR-576-5p	ENSG00000106462	EZH2
hsa-miR-580-3p	ENSG00000106462	EZH2
hsa-miR-580-3p	ENSG00000106462	EZH2
hsa-miR-580-3p	ENSG00000106462	EZH2
hsa-miR-582-5p	ENSG00000106462	EZH2
hsa-miR-582-5p	ENSG00000106462	EZH2
hsa-miR-33b-5p	ENSG00000106462	EZH2
hsa-miR-130a-5p	ENSG00000106462	EZH2
hsa-miR-361-3p	ENSG00000106462	EZH2
hsa-miR-374a-3p	ENSG00000106462	EZH2
hsa-miR-374a-3p	ENSG00000106462	EZH2
hsa-miR-340-5p	ENSG00000106462	EZH2
hsa-miR-423-5p	ENSG00000106462	EZH2
hsa-miR-450b-5p	ENSG00000106462	EZH2
hsa-miR-450b-5p	ENSG00000106462	EZH2
hsa-miR-450b-5p	ENSG00000106462	EZH2
hsa-miR-876-5p	ENSG00000106462	EZH2
hsa-miR-708-5p	ENSG00000106462	EZH2
hsa-miR-708-5p	ENSG00000106462	EZH2
hsa-miR-543	ENSG00000106462	EZH2
hsa-miR-942-5p	ENSG00000106462	EZH2
hsa-miR-942-5p	ENSG00000106462	EZH2
hsa-miR-944	ENSG00000106462	EZH2
hsa-miR-944	ENSG00000106462	EZH2
hsa-miR-944	ENSG00000106462	EZH2
hsa-miR-1224-5p	ENSG00000106462	EZH2
hsa-miR-1224-5p	ENSG00000106462	EZH2
hsa-miR-513b-5p	ENSG00000106462	EZH2
hsa-miR-513b-5p	ENSG00000106462	EZH2
hsa-miR-513b-5p	ENSG00000106462	EZH2
hsa-miR-1323	ENSG00000106462	EZH2
hsa-miR-1323	ENSG00000106462	EZH2
hsa-miR-1301-3p	ENSG00000106462	EZH2
hsa-miR-1301-3p	ENSG00000106462	EZH2
hsa-miR-1286	ENSG00000106462	EZH2
hsa-miR-1286	ENSG00000106462	EZH2
hsa-miR-1297	ENSG00000106462	EZH2
hsa-miR-1297	ENSG00000106462	EZH2
hsa-miR-548o-3p	ENSG00000106462	EZH2
hsa-miR-548o-3p	ENSG00000106462	EZH2
hsa-miR-302e	ENSG00000106462	EZH2
hsa-miR-1278	ENSG00000106462	EZH2
hsa-miR-1278	ENSG00000106462	EZH2
hsa-miR-1197	ENSG00000106462	EZH2
hsa-miR-1197	ENSG00000106462	EZH2
hsa-miR-2682-5p	ENSG00000106462	EZH2
hsa-miR-3127-5p	ENSG00000106462	EZH2
hsa-miR-3139	ENSG00000106462	EZH2
hsa-miR-3139	ENSG00000106462	EZH2
hsa-miR-3167	ENSG00000106462	EZH2
hsa-miR-514b-3p	ENSG00000106462	EZH2
hsa-miR-514b-3p	ENSG00000106462	EZH2
hsa-miR-3150b-3p	ENSG00000106462	EZH2
hsa-miR-4436a	ENSG00000106462	EZH2
hsa-miR-4458	ENSG00000106462	EZH2
hsa-miR-4465	ENSG00000106462	EZH2
hsa-miR-4465	ENSG00000106462	EZH2
hsa-miR-4500	ENSG00000106462	EZH2
hsa-miR-4525	ENSG00000106462	EZH2
hsa-miR-4731-5p	ENSG00000106462	EZH2
hsa-miR-4761-3p	ENSG00000106462	EZH2
hsa-miR-4761-3p	ENSG00000106462	EZH2
hsa-miR-4770	ENSG00000106462	EZH2
hsa-miR-4770	ENSG00000106462	EZH2
hsa-miR-4784	ENSG00000106462	EZH2
hsa-miR-4784	ENSG00000106462	EZH2
hsa-miR-4784	ENSG00000106462	EZH2
hsa-miR-5047	ENSG00000106462	EZH2
hsa-miR-5047	ENSG00000106462	EZH2
hsa-miR-5000-3p	ENSG00000106462	EZH2
hsa-miR-5194	ENSG00000106462	EZH2
hsa-miR-506-5p	ENSG00000106462	EZH2
hsa-miR-539-3p	ENSG00000106462	EZH2
hsa-miR-766-5p	ENSG00000106462	EZH2
hsa-miR-892c-5p	ENSG00000106462	EZH2

## Sheet: miRTarBase
miRNA	Species (miRNA)	Target Gene
hsa-miR-214-3p	Homo sapiens	EZH2
hsa-miR-214-3p	Homo sapiens	EZH2
hsa-miR-214-3p	Homo sapiens	EZH2
hsa-miR-214-3p	Homo sapiens	EZH2
hsa-miR-214-3p	Homo sapiens	EZH2
hsa-miR-101-3p	Homo sapiens	EZH2
hsa-miR-101-3p	Homo sapiens	EZH2
hsa-miR-101-3p	Homo sapiens	EZH2
hsa-miR-101-3p	Homo sapiens	EZH2
hsa-miR-101-3p	Homo sapiens	EZH2
hsa-miR-101-3p	Homo sapiens	EZH2
hsa-miR-101-3p	Homo sapiens	EZH2
hsa-miR-101-3p	Homo sapiens	EZH2
hsa-miR-101-3p	Homo sapiens	EZH2
hsa-miR-101-3p	Homo sapiens	EZH2
hsa-miR-101-3p	Homo sapiens	EZH2
hsa-miR-101-3p	Homo sapiens	EZH2
hsa-miR-101-3p	Homo sapiens	EZH2
hsa-miR-101-3p	Homo sapiens	EZH2
hsa-miR-101-3p	Homo sapiens	EZH2
hsa-miR-101-3p	Homo sapiens	EZH2
hsa-miR-101-3p	Homo sapiens	EZH2
hsa-miR-101-3p	Homo sapiens	EZH2
hsa-miR-26a-5p	Homo sapiens	EZH2
hsa-miR-26a-5p	Homo sapiens	EZH2
hsa-miR-26a-5p	Homo sapiens	EZH2
hsa-miR-26a-5p	Homo sapiens	EZH2
hsa-miR-26a-5p	Homo sapiens	EZH2
hsa-miR-26a-5p	Homo sapiens	EZH2
hsa-miR-26a-5p	Homo sapiens	EZH2
hsa-miR-26a-5p	Homo sapiens	EZH2
hsa-miR-26a-5p	Homo sapiens	EZH2
hsa-miR-26a-5p	Homo sapiens	EZH2
hsa-miR-26a-5p	Homo sapiens	EZH2
hsa-miR-26a-5p	Homo sapiens	EZH2
hsa-miR-26a-5p	Homo sapiens	EZH2
hsa-miR-26a-5p	Homo sapiens	EZH2
hsa-miR-199a-5p	Homo sapiens	EZH2
hsa-miR-217	Homo sapiens	EZH2
hsa-miR-217	Homo sapiens	EZH2
hsa-miR-217	Homo sapiens	EZH2
hsa-miR-98-5p	Homo sapiens	EZH2
hsa-miR-98-5p	Homo sapiens	EZH2
hsa-miR-98-5p	Homo sapiens	EZH2
hsa-miR-124-3p	Homo sapiens	EZH2
hsa-miR-124-3p	Homo sapiens	EZH2
hsa-miR-124-3p	Homo sapiens	EZH2
hsa-miR-124-3p	Homo sapiens	EZH2
hsa-miR-124-3p	Homo sapiens	EZH2
hsa-miR-25-3p	Homo sapiens	EZH2
hsa-miR-30d-5p	Homo sapiens	EZH2
hsa-miR-138-5p	Homo sapiens	EZH2
hsa-miR-138-5p	Homo sapiens	EZH2
hsa-miR-138-5p	Homo sapiens	EZH2
hsa-miR-138-5p	Homo sapiens	EZH2
hsa-miR-138-5p	Homo sapiens	EZH2
hsa-miR-138-5p	Homo sapiens	EZH2
hsa-miR-193b-3p	Homo sapiens	EZH2
hsa-miR-92b-3p	Homo sapiens	EZH2
hsa-miR-484	Homo sapiens	EZH2
hsa-miR-320a	Homo sapiens	EZH2
hsa-miR-93-5p	Homo sapiens	EZH2
hsa-let-7a-5p	Homo sapiens	EZH2
hsa-let-7a-5p	Homo sapiens	EZH2
hsa-miR-185-5p	Homo sapiens	EZH2
hsa-miR-200a-3p	Homo sapiens	EZH2
hsa-miR-200b-3p	Homo sapiens	EZH2
hsa-miR-429	Homo sapiens	EZH2
hsa-miR-26b-5p	Homo sapiens	EZH2
hsa-miR-708-5p	Homo sapiens	EZH2
hsa-let-7e-5p	Homo sapiens	EZH2
hsa-miR-144-3p	Homo sapiens	EZH2
hsa-let-7c-5p	Homo sapiens	EZH2
hsa-miR-3679-3p	Homo sapiens	EZH2
hsa-miR-1260b	Homo sapiens	EZH2
hsa-miR-1260a	Homo sapiens	EZH2
hsa-miR-4784	Homo sapiens	EZH2
hsa-miR-3150b-3p	Homo sapiens	EZH2
hsa-miR-1236-3p	Homo sapiens	EZH2
hsa-miR-532-3p	Homo sapiens	EZH2
hsa-miR-150-5p	Homo sapiens	EZH2
hsa-miR-1224-3p	Homo sapiens	EZH2
hsa-miR-6865-3p	Homo sapiens	EZH2
hsa-miR-320c	Homo sapiens	EZH2
hsa-miR-125a-3p	Homo sapiens	EZH2
hsa-miR-340-3p	Homo sapiens	EZH2
hsa-miR-137	Homo sapiens	EZH2
hsa-miR-137	Homo sapiens	EZH2
hsa-miR-126-3p	Homo sapiens	EZH2
hsa-let-7b-5p	Homo sapiens	EZH2
hsa-miR-498	Homo sapiens	EZH2
hsa-miR-27a-3p	Homo sapiens	EZH2
hsa-miR-101-5p	Homo sapiens	EZH2
