# Supplementary material for: EZH2-miRNA Positive Feedback Promotes Tumor Growth in Ovarian Cancer
Source: Front Oncol. 2021 Feb 25;10:608393. doi: 10.3389/fonc.2020.608393 (PMC7947696; doi:10.3389/fonc.2020.608393)
Supplement: Supplementary file 9 [file Table_2.xlsx]

## Sheet: Sheet1
miRTarBase ID	miRNA	Species (miRNA)	Target Gene	Target Gene (Entrez ID)	Species (Target Gene)	Experiments	Support Type	References (PMID)
MIRT000415	hsa-let-7a-5p	Homo sapiens	CDK6	1021	Homo sapiens	Luciferase reporter assay//Western blot//	Functional MTI	24383407
MIRT001229	hsa-let-7b-5p	Homo sapiens	CDC34	997	Homo sapiens	Luciferase reporter assay//Western blot	Functional MTI	19126550
MIRT001229	hsa-let-7b-5p	Homo sapiens	CDC34	997	Homo sapiens	Microarray	Functional MTI (Weak)	17699775
MIRT001229	hsa-let-7b-5p	Homo sapiens	CDC34	997	Homo sapiens	Immunoblot//qRT-PCR//Western blot	Functional MTI	21252116
MIRT002076	hsa-let-7c-5p	Homo sapiens	TRIM71	131405	Homo sapiens	Luciferase reporter assay//Reporter assay;Other	Functional MTI	17890240
MIRT002076	hsa-let-7c-5p	Homo sapiens	TRIM71	131405	Homo sapiens	3'LIFE	Functional MTI (Weak)	25074381
MIRT002076	hsa-let-7c-5p	Homo sapiens	TRIM71	131405	Homo sapiens	PAR-CLIP	Functional MTI (Weak)	20371350
MIRT002081	hsa-let-7e-5p	Homo sapiens	HMGA2	8091	Homo sapiens	Luciferase reporter assay//qRT-PCR	Functional MTI	17437991
MIRT002081	hsa-let-7e-5p	Homo sapiens	HMGA2	8091	Homo sapiens	PAR-CLIP	Functional MTI (Weak)	20371350
MIRT002081	hsa-let-7e-5p	Homo sapiens	HMGA2	8091	Homo sapiens	HITS-CLIP	Functional MTI (Weak)	21572407
MIRT002081	hsa-let-7e-5p	Homo sapiens	HMGA2	8091	Homo sapiens	PAR-CLIP	Functional MTI (Weak)	26701625
MIRT003921	hsa-miR-101-3p	Homo sapiens	MCL1	4170	Homo sapiens	Luciferase reporter assay//qRT-PCR//Western blot//Reporter assay	Functional MTI	19155302
MIRT003921	hsa-miR-101-3p	Homo sapiens	MCL1	4170	Homo sapiens	Luciferase reporter assay//Western blot	Functional MTI	20829195
MIRT003921	hsa-miR-101-3p	Homo sapiens	MCL1	4170	Homo sapiens	qRT-PCR	Functional MTI (Weak)	20712078
MIRT003921	hsa-miR-101-3p	Homo sapiens	MCL1	4170	Homo sapiens	qRT-PCR//Western blot	Functional MTI	21993632
MIRT003921	hsa-miR-101-3p	Homo sapiens	MCL1	4170	Homo sapiens	PAR-CLIP	Functional MTI (Weak)	23592263
MIRT003921	hsa-miR-101-3p	Homo sapiens	MCL1	4170	Homo sapiens	Luciferase reporter assay//qRT-PCR//Western blot	Functional MTI	26718267
MIRT004039	hsa-miR-124-3p	Homo sapiens	TMBIM1	64114	Homo sapiens	Microarray	Functional MTI (Weak)	15685193
MIRT004039	hsa-miR-124-3p	Homo sapiens	TMBIM1	64114	Homo sapiens	Microarray	Functional MTI (Weak)	18668037
MIRT004042	hsa-miR-124-3p	Homo sapiens	PPP1R13L	10848	Homo sapiens	Microarray	Functional MTI (Weak)	15685193
MIRT004042	hsa-miR-124-3p	Homo sapiens	PPP1R13L	10848	Homo sapiens	Microarray	Functional MTI (Weak)	18668037
MIRT004042	hsa-miR-124-3p	Homo sapiens	PPP1R13L	10848	Homo sapiens	Luciferase reporter assay//Western Blotting//qRT-PCR	Functional MTI	23691514
MIRT004042	hsa-miR-124-3p	Homo sapiens	PPP1R13L	10848	Homo sapiens	Luciferase reporter assay//Western blot	Functional MTI	23624869
MIRT004579	hsa-miR-137	Homo sapiens	KDM1A	23028	Homo sapiens	Luciferase reporter assay//Microarray//qRT-PCR//Western blot	Functional MTI	20682795
MIRT004579	hsa-miR-137	Homo sapiens	KDM1A	23028	Homo sapiens	Luciferase reporter assay	Functional MTI	23400681
MIRT004579	hsa-miR-137	Homo sapiens	KDM1A	23028	Homo sapiens	Luciferase reporter assay	Functional MTI	24084696
MIRT005487	hsa-miR-138-5p	Homo sapiens	EID1	23741	Homo sapiens	Luciferase reporter assay//qRT-PCR//Western blot//Quantitative proteomic approach	Functional MTI	20486779
MIRT005488	hsa-miR-138-5p	Homo sapiens	CEBPA	1050	Homo sapiens	qRT-PCR	Functional MTI (Weak)	20486779
MIRT005489	hsa-miR-138-5p	Homo sapiens	PPARG	5468	Homo sapiens	qRT-PCR	Functional MTI (Weak)	20486779
MIRT005490	hsa-miR-138-5p	Homo sapiens	FABP4	2167	Homo sapiens	qRT-PCR	Functional MTI (Weak)	20486779
MIRT005491	hsa-miR-138-5p	Homo sapiens	LPL	4023	Homo sapiens	qRT-PCR	Functional MTI (Weak)	20486779
MIRT005491	hsa-miR-138-5p	Homo sapiens	LPL	4023	Homo sapiens	Next Generation Sequencing (NGS)//qRT-PCR	Functional MTI (Weak)	27762728
MIRT005523	hsa-miR-144-3p	Homo sapiens	FGG	2266	Homo sapiens	ELISA//Flow//Luciferase reporter assay	Functional MTI	20570858
MIRT005752	hsa-miR-200a-3p	Homo sapiens	GDAP1	54332	Homo sapiens	Immunofluorescence//In situ hybridization//Luciferase reporter assay//Northern blot//qRT-PCR//Western blot	Functional MTI	20827281
MIRT006363	hsa-miR-217	Homo sapiens	FHIT	2272	Homo sapiens	Luciferase reporter assay	Functional MTI	21711110
MIRT006454	hsa-miR-25-3p	Homo sapiens	CCL26	10344	Homo sapiens	Luciferase reporter assay//qRT-PCR//Western blot	Functional MTI	22431589
MIRT006711	hsa-miR-26a-5p	Homo sapiens	ABCA1	19	Homo sapiens	Immunoblot//Luciferase reporter assay//qRT-PCR	Functional MTI	22673513
MIRT006712	hsa-miR-26a-5p	Homo sapiens	ARL4C	10123	Homo sapiens	Immunoblot//Luciferase reporter assay//qRT-PCR	Functional MTI	22673513
MIRT006713	hsa-miR-26b-5p	Homo sapiens	ABCA1	19	Homo sapiens	Immunoblot//Luciferase reporter assay//qRT-PCR	Functional MTI	22673513
MIRT006713	hsa-miR-26b-5p	Homo sapiens	ABCA1	19	Homo sapiens	Microarray	Functional MTI (Weak)	19088304
MIRT006713	hsa-miR-26b-5p	Homo sapiens	ABCA1	19	Homo sapiens	Immunoblot//Luciferase reporter assay//qRT-PCR	Functional MTI	22673513
MIRT006713	hsa-miR-26b-5p	Homo sapiens	ABCA1	19	Homo sapiens	Microarray	Functional MTI (Weak)	19088304
MIRT007024	hsa-miR-27a-3p	Homo sapiens	WDR77	79084	Homo sapiens	Luciferase reporter assay	Functional MTI	21558443
MIRT066803	hsa-miR-3150b-3p	Homo sapiens	ARID1A	8289	Homo sapiens	PAR-CLIP	Functional MTI (Weak)	23592263
MIRT066806	hsa-miR-4784	Homo sapiens	ARID1A	8289	Homo sapiens	PAR-CLIP	Functional MTI (Weak)	23592263
MIRT066815	hsa-miR-498	Homo sapiens	ZDHHC18	84243	Homo sapiens	PAR-CLIP	Functional MTI (Weak)	20371350
MIRT255134	hsa-miR-708-5p	Homo sapiens	SMYD1	150572	Homo sapiens	PAR-CLIP	Functional MTI (Weak)	23592263
MIRT255134	hsa-miR-708-5p	Homo sapiens	SMYD1	150572	Homo sapiens	PAR-CLIP	Functional MTI (Weak)	21572407
MIRT255134	hsa-miR-708-5p	Homo sapiens	SMYD1	150572	Homo sapiens	PAR-CLIP	Functional MTI (Weak)	26701625
MIRT255134	hsa-miR-708-5p	Homo sapiens	SMYD1	150572	Homo sapiens	PAR-CLIP	Functional MTI (Weak)	27292025
MIRT271969	hsa-miR-92b-3p	Homo sapiens	ARF1	375	Homo sapiens	PAR-CLIP	Functional MTI (Weak)	21572407
MIRT280208	hsa-miR-93-5p	Homo sapiens	EIF2B2	8892	Homo sapiens	HITS-CLIP	Functional MTI (Weak)	23313552
MIRT260709	hsa-miR-98-5p	Homo sapiens	CLDN12	9069	Homo sapiens	PAR-CLIP	Functional MTI (Weak)	24398324
MIRT260709	hsa-miR-98-5p	Homo sapiens	CLDN12	9069	Homo sapiens	PAR-CLIP	Functional MTI (Weak)	23446348
MIRT260709	hsa-miR-98-5p	Homo sapiens	CLDN12	9069	Homo sapiens	PAR-CLIP	Functional MTI (Weak)	20371350
MIRT260709	hsa-miR-98-5p	Homo sapiens	CLDN12	9069	Homo sapiens	PAR-CLIP	Functional MTI (Weak)	27292025
