# Supplementary material for: EZH2-miRNA Positive Feedback Promotes Tumor Growth in Ovarian Cancer
Source: Front Oncol. 2021 Feb 25;10:608393. doi: 10.3389/fonc.2020.608393 (PMC7947696; doi:10.3389/fonc.2020.608393)
Supplement: Supplementary file 10 [file Table_3.xlsx]

## Sheet: Sheet1
All batches of ovarian cancer samples downloaded from TCGA	9.80.0	11.82.0	12.83.0	13.82.0	14.84.0	15.81.0	17.79.0	18.82.0	19.77.0	21.72.0	22.76.0	24.74.0
selected batches for analyzing correlation between has-mir-101-1 and EZH2	9.80.0	11.82.0	12.83.0	13.82.0	14.84.0	15.81.0	17.79.0	18.82.0	19.77.0	21.72.0	22.76.0	24.74.0
selected batches for analyzing correlation between has-mir-26a-2 and EZH2	9.80.0	11.82.0	13.82.0	14.84.0	15.81.0	17.79.0	18.82.0	19.77.0	21.72.0	22.76.0	24.74.0
selected batches for analyzing correlation between has-let-7e and EZH2	9.80.0	13.82.0	14.84.0	17.79.0	24.74.0
selected batches for analyzing correlation between has-mir-141 and EZH2	11.82.0	18.82.0	19.77.0	22.76.0
selected batches for analyzing K-M curve between has-mir-98 and EZH2	9.80.0	11.82.0	12.83.0	13.82.0	14.84.0	15.81.0	17.79.0	18.82.0	19.77.0	21.72.0	22.76.0	24.74.0
selected batches for analyzing K-M curve between has-mir-26a-2 and EZH2	9.80.0	13.82.0	17.79.0	18.82.0	21.72.0	22.76.0	24.74.0
