# Supplementary material for: EZH2-miRNA Positive Feedback Promotes Tumor Growth in Ovarian Cancer
Source: Front Oncol. 2021 Feb 25;10:608393. doi: 10.3389/fonc.2020.608393 (PMC7947696; doi:10.3389/fonc.2020.608393)
Supplement: Supplementary file 11 [file Table_4.xlsx]

## Sheet: Sheet1
		primer for RT-qPCR(from 5' to 3')
	β-actin F	TACATGGCTGGGGTGTTGAA
	β-actin R	AAGAGAGGCATCCTCACCCT
	EZH2 F	TTGTTGGCGGAAGCGTGTAAAATC
	EZH2 R	TCCCTAGTCCCGCGCAATGAGC
	P21 F	TGTCCGTCAGAACCCATGC
	P21 R	AAAGTCGAAGTTCCATCGCTC
	RUNX3 F	AGGCAATGACGAGAACTACTCC
	RUNX3 R	CGAAGGTCGTTGAACCTGG
	P57 F	GCGGCGATCAAGAAGCTGT
	P57 R	GCTTGGCGAAGAAATCGGAGA
	P27 F	AACGTGCGAGTGTCTAACGG
	P27 R	CCCTCTAGGGGTTTGTGATTCT
	P53 F	CAGCACATGACGGAGGTTGT
	P53 R	TCATCCAAATACTCCACACGC
	c-myc F	GTCAAGAGGCGAACACACAAC
	c-myc R	TTGGACGGACAGGATGTATGC
	E2F1 F	CATCCCAGGAGGTCACTTCTG
	E2F1 R	GACAACAGCGGTTCTTGCTC
	cyclin d1 F	GCTGCGAAGTGGAAACCATC
	cyclin d1 R	CCTCCTTCTGCACACATTTGAA
		primers for CHIP-qPCR(from 5' to 3')
	hsa-mir-101-1 1F	GAATTCTTTCCCTCACTCTGCTAC
	has-mir-101-1 1R	ATTGCGGAGAGGACTAACTAAGAA
	hsa-mir-101-1 2F	CGTCTCTCTCCCTTTTCCAAC
	hsa-mir-101-1 2R	CTCCCCTTCCTTTGTTCTTCC
	hsa-mir-101-1 3F	ACTACCTTAGGAATCCAGCTCCTT
	hsa-mir-101-1 3R	AGGTACCCAACTCTAGAGGAAAGC
	hsa-mir-101-2 1F	GCTGAGGTTGGAGGATTACTAGA
	hsa-mir-101-2 1R	CGGGGTATGATAGTGTCTGAAAG
	hsa-mir-101-2 2F	ACTTTACCCTCAGGTTAGCTCAGA
	hsa-mir-101-2 2R	GCCACCTGTCAATAGAAAAACTCT
	hsa-mir-101-2 3F	CCTCAAACTATGAAATGGCTACAG
	hsa-mir-101-2 3R	GTTTTCTCACTCTTTGGGTTGTCT
	let-7e 1F	GGAGAAAGCGAGAGAGAGGAA
	let-7e 1R	TCTGTCTCTGCACATCTGTCCT
	let-7e 2F	GGGACACTTCCTGGATTCAA
	let-7e 2R	CAGCCAGACGTTAACCCTTC
	let-7e 3F	AGTGAATATATGCTGTCCCCAGAG
	let-7e 3R	GGAACTAGGAGGAAGAAGAGGGTA
	hsa-mir-26a-1 1F	ACCAACTACCTTTTACAGCAGCTC
	hsa-mir-26a-1 1R	GCCTCTCCAAAGTATTAAAGGACA
	hsa-mir-26a-1 2F	GGTGCACACATATCCTTACAATCA
	hsa-mir-26a-1 2R	AGTTGGTGGTGTCAGCCTCT
	hsa-mir-26a-1 3F	TCTTGCTTGAGCCTGAAAGACT
	hsa-mir-26a-1 3R	TAGAGTCTTTCTTGTTTGGCCTCT
	hsa-mir-26a-2 1F	TGACTTGGTACGTCCTTGATTCTA
	hsa-mir-26a-2 1R	CTGTGCTGGGGTGTTCTTTT
	hsa-mir-26a-2 2F	GTTTTGTATACGTGCGTAGGAACA
	hsa-mir-26a-2 2R	CAACATGCATCAGGTCTTACTGA
	hsa-mir-98 1F	CTGAAGTGTTTTAAGGGTTTGCTC
	hsa-mir-98 1R	AGGGAACATGATTTGATCTGATTT
	hsa-mir-98 2F	CGTGTTAAGGCACTCATAATCTGT
	hsa-mir-98 2R	AGTGCCTGGCAATTATATCTGTTC
	hsa-mir-98 3F	GGACTATTACAAGCAATGCCATAA
	hsa-mir-98 3R	AAATTAGTACAGGCTTTTGGGAAG
	hsa-mir-141 1F	CTCTCTCCTTATGACCCCAAACT
	hsa-mir-141 1R	ATAATGGGATTGGATTGGAAAGAT
	hsa-mir-141 2F	GCAGAATGGATAGGAGAGATGG
	hsa-mir-141 2R	AATCCCTCTTTCCACCTACCAC
	hsa-mir-141 3F	CACATGGGAGATCTAACCACTAGA
	hsa-mir-141 3R	GCCCTACCCATACAGAACTAGAAC
	CHEK1 5F	ACCAAGCCCGACTAATTCCT
	CHEK1 5R	CTCAGGGATAGGCAGGATCA
		miRNA sequence(from 5' to 3')
	has-miR-101-3p	uacaguacugugauaacugaa
	has-miR-26a-5p	uucaaguaauccaggauaggcu
	has-miR-98-5p	ugagguaguaaguuguauuguu
	has-miR-141-3p	uaacacugucugguaaagaugg
	let-7e-5p	ugagguaggagguuguauaguu
